# Supplementary material for: Landscape of somatic allelic imbalances and copy number alterations in HER2-amplified breast cancer
Source: Breast Cancer Res. 2011 Dec 14;13(6):R129. doi: 10.1186/bcr3075 (PMC3326571; doi:10.1186/bcr3075)
Supplement: Additional file 3 — Significant GISTIC regions identified from analysis of 218 HER2-amplified breast cancers. An Excel table presenting significant GISTIC regions and frequency of amplification in these regions, as well as sample identifiers for the 218 primary tumors used for GISTIC analysis. [file bcr3075-S3.XLS]

## Sheet: Sheet 1
Additional file 3. Identified GISTIC regions across 218 HER2-amplified cases.
Name	Residua q values after removing segments shared with higher peaks	Broad or Focal	Type	chromosome	start	stop	Gscore	Nbr Amplifications*	Amplification Frequency
Gain_1p31.3	0.024994	focal	Gain	1	61332719	61875129	0.082943	2	0.00917431
Gain_1q23.3	5.23e-28	both	Gain	1	159140002	159530000	0.282238	8	0.0366972
Gain_1q44	0.021123	broad	Gain	1	245140002	247098455	0.231384	3	0.0137615
Gain_3q26.32	0.012728	focal	Gain	3	178805562	179700000	0.078601	1	0.00458716
Gain_4q13.3	3.85e-05	focal	Gain	4	75850002	75944156	0.107516	6	0.0275229
Gain_5p13.2	2.43e-05	broad	Gain	5	35768779	36488013	0.109494	2	0.00917431
Gain_6p22.3	0.012728	focal	Gain	6	18569527	18634456	0.07842	5	0.0229358
Gain_6q21	1.19e-10	focal	Gain	6	107505463	107647013	0.156879	12	0.0550459
Gain_7p15.2	0.00035143	broad	Gain	7	25862913	26952911	0.097076	2	0.00917431
Gain_8p12	0.0076554	broad	Gain	8	37391195	37596683	0.136887	6	0.0275229
Gain_8q23.3	0.00176	both	Gain	8	116605063	116764285	0.445247	28	0.12844
Gain_8q24.21	3.63e-57	both	Gain	8	128816653	128860000	0.456549	24	0.110092
Gain_9q33.3	0.01503	focal	Gain	9	128380261	128510000	0.07766	1	0.00458716
Gain_10p14	1.8e-06	broad	Gain	10	11369084	11839082	0.120519	2	0.00917431
Gain_11p13	0.01503	focal	Gain	11	32270865	32500863	0.086149	4	0.0183486
Gain_11q13.3	1.57e-15	focal	Gain	11	69184739	69610000	0.194125	13	0.059633
Gain_11q14.1	0.00043456	focal	Gain	11	77030002	77168940	0.143718	9	0.0412844
Gain_12q15	0.00014805	focal	Gain	12	68040002	68948743	0.101122	6	0.0275229
Gain_14q22.1	0.0014529	focal	Gain	14	48890002	50350000	0.09055	2	0.00917431
Gain_16p13.3	1.59e-05	broad	Gain	16	4759301	5158195	0.111341	4	0.0183486
Gain_17q11.2	9.92e-32	focal	Gain	17	24580002	24675153	0.325342	25	0.114679
Gain_17q11.2	8.46e-07	focal	Gain	17	27940002	27960000	0.174669	12	0.0550459
Gain_17q12	0.029457	focal	Gain	17	33010002	33110000	0.348968	28	0.12844
Gain_17q12	0	focal	Gain	17	35104429	35127940	1.85984	172	0.788991
Gain_17q21.32	2.04e-44	both	Gain	17	44762481	44805055	0.387863	29	0.133028
Gain_17q22	0.0053806	both	Gain	17	51030002	51229490	0.21227	10	0.0458716
Gain_17q23.1	8.44e-31	both	Gain	17	55212638	55273105	0.373321	26	0.119266
Gain_17q24.1	0.0014529	both	Gain	17	59880002	59948018	0.23275	10	0.0458716
Gain_17q25.1	1.01e-08	both	Gain	17	70785561	70910000	0.214604	8	0.0366972
Gain_19q12	5.87e-09	both	Gain	19	34960002	35240000	0.142611	10	0.0458716
Gain_19q13.13	0.012728	both	Gain	19	43253084	43430000	0.139039	8	0.0366972
Gain_20q11.22	0.029457	broad	Gain	20	33560002	33920000	0.151073	6	0.0275229
Gain_20q13.2	4.87e-22	both	Gain	20	51560002	52140000	0.242015	10	0.0458716
Gain_21q22.3	0.0044898	focal	Gain	21	46250002	46400000	0.084176	3	0.0137615
Loss_1p36.32	1.16e-17	both	Loss	1	3035131	3165129	-0.107376	0	0
Loss_1p13.3	3.5e-05	both	Loss	1	110666649	111041383	-0.069031	0	0
Loss_2q37.3	2.71e-05	focal	Loss	2	240991787	241530000	-0.057446	0	0
Loss_3p12.3	1.56e-20	both	Loss	3	76566874	77046494	-0.115412	0	0
Loss_3q21.3	0.013018	focal	Loss	3	130070002	130171277	-0.045685	0	0
Loss_4p16.3	2.08e-12	broad	Loss	4	1430508	1640506	-0.090281	0	0
Loss_4p14	0.0035959	broad	Loss	4	38500508	39330506	-0.083843	0	0
Loss_4q34.3	2.81e-06	both	Loss	4	178210002	178384189	-0.069715	1	0.00458716
Loss_5q14.3	1.16e-17	broad	Loss	5	90286895	90350000	-0.107189	0	0
Loss_6p22.3	8.29e-07	focal	Loss	6	15804595	15877516	-0.068068	1	0.00458716
Loss_6q14.3	0.00039809	focal	Loss	6	86190002	86770000	-0.059587	1	0.00458716
Loss_6q27	4.87e-08	focal	Loss	6	167490002	168400000	-0.073882	0	0
Loss_7p22.3	0.019348	focal	Loss	7	862913	1350943	-0.068158	0	0
Loss_7q36.3	0.00060282	focal	Loss	7	156990002	157619953	-0.046599	0	0
Loss_8p23.3	0.0001921	broad	Loss	8	1	611193	-0.237949	0	0
Loss_8p21.3	1.48e-81	broad	Loss	8	22477485	22766666	-0.239658	0	0
Loss_8p11.21	0.00027153	broad	Loss	8	42386273	42491193	-0.120099	2	0.00917431
Loss_9p21.3	1.92e-24	both	Loss	9	21968376	22351230	-0.125761	0	0
Loss_9q34.3	0.0055868	focal	Loss	9	138370003	139080000	-0.049525	0	0
Loss_10q11.23	0.040764	broad	Loss	10	52800002	53650000	-0.053986	1	0.00458716
Loss_10q26.3	2.16e-07	broad	Loss	10	134292069	134520000	-0.070165	1	0.00458716
Loss_11p15.5	6.53e-21	both	Loss	11	1405536	1456791	-0.116044	1	0.00458716
Loss_11p12	0.0035959	broad	Loss	11	40320865	40660863	-0.053726	0	0
Loss_11q25	4.57e-19	both	Loss	11	131470002	131650000	-0.111658	1	0.00458716
Loss_12p13.1	0.00010848	broad	Loss	12	12538484	13255122	-0.053118	0	0
Loss_12q24.33	4.42e-05	focal	Loss	12	131203863	131569188	-0.055198	0	0
Loss_13q12.11	5.52e-05	broad	Loss	13	20120002	20524872	-0.098443	0	0
Loss_13q14.11	0.028192	broad	Loss	13	41290002	42266568	-0.10538	0	0
Loss_13q34	1.16e-17	broad	Loss	13	113230002	113710000	-0.107566	0	0
Loss_14q11.1	8.58e-05	focal	Loss	14	1	19730000	-0.059552	0	0
Loss_14q32.33	9.92e-10	focal	Loss	14	105024157	106368585	-0.080036	0	0
Loss_15q11.1	8.12e-08	broad	Loss	15	1	21330000	-0.07298	0	0
Loss_15q22.1	0.013018	broad	Loss	15	55800002	56040000	-0.06494	0	0
Loss_16p13.3	0.013018	focal	Loss	16	502199	808195	-0.086472	1	0.00458716
Loss_16q24.3	8.64e-15	both	Loss	16	87100002	87753048	-0.098248	0	0
Loss_17p12	4.36e-60	broad	Loss	17	11616889	12106887	-0.199017	1	0.00458716
Loss_17q12	1.2e-16	both	Loss	17	31285945	32109777	-0.120147	2	0.00917431
Loss_17q21.31	5.8e-46	focal	Loss	17	38570002	38660000	-0.172872	1	0.00458716
Loss_17q22	0.00014178	focal	Loss	17	48693033	48870000	-0.188981	10	0.0458716
Loss_17q25.3	3.75e-32	focal	Loss	17	77420002	77503713	-0.145922	1	0.00458716
Loss_18p11.21	1.16e-05	broad	Loss	18	11584819	12132841	-0.08892	1	0.00458716
Loss_18q23	3.68e-20	broad	Loss	18	75556859	75800000	-0.114956	1	0.00458716
Loss_19p13.3	1.39e-13	both	Loss	19	611913	1270793	-0.094311	0	0
Loss_19q13.32	0.00093493	broad	Loss	19	50090002	50710000	-0.055059	0	0
Loss_21q11.2	8.29e-07	broad	Loss	21	14400002	14520000	-0.06735	1	0.00458716
Loss_22q13.33	9.92e-10	broad	Loss	22	48798385	49064716	-0.080766	0	0
*: High-level amplification, GLAD partitioned CN >1

## Sheet: 218-Tumor_sample_names
Array	DataSet	Note
GSM182836	GSE7545
GSM182837	GSE7545
GSM182840	GSE7545
GSM182842	GSE7545
GSM182863	GSE7545
GSM481275_ACTOR_p_Sty17_Mapping250K_Sty_C08_79234	GSE19399
GSM481277_ACTOR_p_Sty17_Mapping250K_Sty_C12_79298	GSE19399
GSM481281_ACTOR_p_Sty17_Mapping250K_Sty_D08_79236	GSE19399
GSM481287_ACTOR_p_Sty17_Mapping250K_Sty_E08_79238	GSE19399
GSM481289_ACTOR_p_Sty17_Mapping250K_Sty_E12_79302	GSE19399
GSM481291_ACTOR_p_Sty17_Mapping250K_Sty_F04_79176	GSE19399
GSM481296_ACTOR_p_Sty17_Mapping250K_Sty_G02_79146	GSE19399
GSM481310_LINED_p_STY36_Mapping250K_Sty_A06_147762	GSE19399
GSM481312_LINED_p_STY36_Mapping250K_Sty_B07_147780	GSE19399
GSM481322_LINED_p_STY36_Mapping250K_Sty_E09_147818	GSE19399
GSM481324_LINED_p_STY36_Mapping250K_Sty_F02_147708	GSE19399
GSM481343_UNLET_p_Sty18_Mapping250K_Sty_A12_79486	GSE19399
GSM481344_UNLET_p_Sty18_Mapping250K_Sty_B01_79312	GSE19399
GSM481345_UNLET_p_Sty18_Mapping250K_Sty_B03_79344	GSE19399
GSM481346_UNLET_p_Sty18_Mapping250K_Sty_B05_79376	GSE19399
GSM481347_UNLET_p_Sty18_Mapping250K_Sty_B07_79408	GSE19399
GSM481351_UNLET_p_Sty18_Mapping250K_Sty_C03_79346	GSE19399
GSM481356_UNLET_p_Sty18_Mapping250K_Sty_D01_79316	GSE19399
GSM481357_UNLET_p_Sty18_Mapping250K_Sty_D03_79348	GSE19399
GSM481358_UNLET_p_Sty18_Mapping250K_Sty_D05_79380	GSE19399
GSM481359_UNLET_p_Sty18_Mapping250K_Sty_D07_79412	GSE19399
GSM481360_UNLET_p_Sty18_Mapping250K_Sty_D09_79444	GSE19399
GSM481362_UNLET_p_Sty18_Mapping250K_Sty_E01_79318	GSE19399
GSM481373_UNLET_p_Sty18_Mapping250K_Sty_F03_79352	GSE19399
GSM481374_UNLET_p_Sty18_Mapping250K_Sty_F04_79368	GSE19399
GSM481375_UNLET_p_Sty18_Mapping250K_Sty_F05_79384	GSE19399
CYMAR_p_STY38_Mapping250K_Sty_C08_183428	Nikolsky
DOLCE_p_Sty7_Mapping250K_Sty_D12_54024	Nikolsky
HAREM_p_STY35_Redo_Mapping250K_Sty_A10_151106	Nikolsky
HAREM_p_STY35_Redo_Mapping250K_Sty_H12_151152	Nikolsky
HOCUS_p_Sty4_Mapping250K_Sty_D12_55176	Nikolsky
HOCUS_p_Sty4_Mapping250K_Sty_E07_55098	Nikolsky
HOCUS_p_Sty4_Mapping250K_Sty_F02_55020	Nikolsky
HOCUS_p_Sty4_Mapping250K_Sty_G06_55086	Nikolsky
LINED_p_STY36_Mapping250K_Sty_B02_147700	Nikolsky
GSM417093_BC7_Nsp	GSE16619
GSM417097_BC11_Nsp	GSE16619
GSM417099_BC13_Nsp	GSE16619
GSM417101_BC15_Nsp	GSE16619
GSM417105_BC19_Nsp	GSE16619
GSM417106_BC20_Nsp	GSE16619
GSM417113_BC27_Nsp	GSE16619
GSM417114_BC28_Nsp	GSE16619
GSM417117_BC31_Nsp	GSE16619
GSM417119_BC33_Nsp	GSE16619
GSM417126_BC40_Nsp	GSE16619
GSM417377_BC152	GSE16619
GSM417379_BC154	GSE16619
GSM417367_BC142	GSE16619
GSM417358_BC133	GSE16619
GSM417260_BC132	GSE16619
GSM417244_BC116	GSE16619
GSM417231_BC103	GSE16619
GSM417234_BC106	GSE16619
GSM417215_BC87	GSE16619
GSM417196_BC68	GSE16619
GSM417192_BC64	GSE16619
GSM417186_BC58	GSE16619
GSM417178_BC50	GSE16619
GSM417179_BC51	GSE16619
606	GSE10099	sample id in GEO
33	GSE10099	sample id in GEO
125	GSE10099	sample id in GEO
249	GSE10099	sample id in GEO
252	GSE10099	sample id in GEO
625	GSE10099	sample id in GEO
640	GSE10099	sample id in GEO
765	GSE10099	sample id in GEO
768	GSE10099	sample id in GEO
769	GSE10099	sample id in GEO
787	GSE10099	sample id in GEO
809	GSE10099	sample id in GEO
852	GSE10099	sample id in GEO
92	GSE10099	sample id in GEO
57	GSE10099	sample id in GEO
21	GSE10099	sample id in GEO
204	GSE10099	sample id in GEO
71	GSE10099	sample id in GEO
78	GSE10099	sample id in GEO
263	GSE10099	sample id in GEO
267	GSE10099	sample id in GEO
782	GSE10099	sample id in GEO
853	GSE10099	sample id in GEO
111	GSE10099	sample id in GEO
98	GSE10099	sample id in GEO
JA.1853	GSE10099	sample id in GEO
JA.401	GSE10099	sample id in GEO
X132	Van Loo
X165	Van Loo
X167	Van Loo
X190	Van Loo
X222	Van Loo
X23	Van Loo
X283	Van Loo
X318	Van Loo
X359	Van Loo
X371	Van Loo
X391	Van Loo
X44	Van Loo
X457	Van Loo
X476	Van Loo
X53	Van Loo
X551	Van Loo
X57	Van Loo
X579	Van Loo
X64	Van Loo
X89	Van Loo
GSM511246	GSE20393
GSM511258	GSE20393
GSM511261	GSE20393
GSM511263	GSE20393
GSM511284	GSE20393
GSM511296	GSE20393
GSM511297	GSE20393
GSM511303	GSE20393
GSM511310	GSE20393
GSM511314	GSE20393
GSM511315	GSE20393
GSM511316	GSE20393
GSM511317	GSE20393
GSM511318	GSE20393
GSM511319	GSE20393
GSM511320	GSE20393
GSM511321	GSE20393
GSM511322	GSE20393
GSM511323	GSE20393
GSM511324	GSE20393
GSM511329	GSE20393
GSM511347	GSE20393
GSM511348	GSE20393
GSM511351	GSE20393
GSM511352	GSE20393
GSM511358	GSE20393
GSM511363	GSE20393
GSM511364	GSE20393
GSM511367	GSE20393
GSM511370	GSE20393
GSM511371	GSE20393
GSM511372	GSE20393
GSM511373	GSE20393
GSM511380	GSE20393
GSM511381	GSE20393
GSM511385	GSE20393
GSM511386	GSE20393
GSM511390	GSE20393
GSM511392	GSE20393
GSM511394	GSE20393
GSM511396	GSE20393
GSM511402	GSE20393
BC5836	GSE17907
BC9934	GSE17907
BC9948	GSE17907
BC11979	GSE17907
BC12710	GSE17907
BC13008	GSE17907
BC13591	GSE17907
BC12652	GSE17907
BC2163cc	GSE17907
BC11348	GSE17907
BC8484	GSE17907
BC5520	GSE17907
BC8504	GSE17907
BC9317	GSE17907
BC9983	GSE17907
BC9991	GSE17907
BC10797	GSE17907
BC9725	GSE17907
BC8584	GSE17907
BC13329	GSE17907
BC7462	GSE17907
BC12781	GSE17907
BC14481	GSE17907
BC15120	GSE17907
BC17253	GSE17907
BC16989	GSE17907
BC12048	GSE17907
BC12836	GSE17907
BC13528	GSE17907
BC2352	GSE17907
BC3220	GSE17907
BC9296	GSE17907
BC9737	GSE17907
BC9822	GSE17907
BC10172	GSE17907
BC13675	GSE17907
BC13681	GSE17907
BC13682	GSE17907
BC13708	GSE17907
BC13716	GSE17907
BC13723	GSE17907
BC13742	GSE17907
BC13744	GSE17907
BC14972	GSE17907
BC17609	GSE17907
BC5117cc	GSE17907
BC5437cc	GSE17907
BC5521cc	GSE17907
GSM510675	GSE20394
GSM510686	GSE20394
GSM510705	GSE20394
GSM510720	GSE20394
GSM510728	GSE20394
GSM510730	GSE20394
GSM510738	GSE20394
GSM510739	GSE20394
GSM510768	GSE20394
GSM510776	GSE20394
GSM510777	GSE20394
GSM510782	GSE20394
GSM510791	GSE20394
GSM510797	GSE20394
GSM510830	GSE20394
GSM302901	GSE11977
