# Supplementary material for: Landscape of somatic allelic imbalances and copy number alterations in HER2-amplified breast cancer
Source: Breast Cancer Res. 2011 Dec 14;13(6):R129. doi: 10.1186/bcr3075 (PMC3326571; doi:10.1186/bcr3075)
Supplement: Additional file 4 — Recurrent GISTIC regions in HER2-amplified breast cancer. An Excel table presenting GISTIC regions that overlaps with a previous study of 200 HER2-amplified cases analyzed by BAC aCGH. [file bcr3075-S4.XLS]

## Sheet: Sheet 1
Additional file 4. Identified GISTIC regions across 218 HER2-amplified cases that overlaps with reported GISTIC regions from a previous BAC aCGH study [5].
Name	GISTIC: Residua q values after removing segments shared with higher peaks	GISTIC: Broad or Focal	Type	chromosome	start	stop	GISTIC: Genes/miRNA	Genes with correlated mRNA and CN in HER2-amplified casesA	Genes correlated mRNA and CN from [5]B	GISTIC Gscore	Nbr Amplifications*	Amplification Frequency	Overlap BAC**	Overlap BAC region	Near Overlap BAC 2Mb window***	Near Overlap BAC region 2Mb window	Near Overlap BAC 1Mb window***	Near Overlap BAC region 1Mb window	Near Overlap BAC 500kbp window***	Near Overlap BAC region 500kbp window
Gain_6q21	1.19e-10	focal	Gain	6	107505463	107647013	PDSS2|KIAA1553	PDSS2		0.156879	12	0.0550459	1	BAC_6q21_Gain	1	BAC_6q21_Gain	1	BAC_6q21_Gain	1	BAC_6q21_Gain
Gain_8p12	0.0076554	broad	Gain	8	37391195	37596683	[ZNF703]		ZNF703	0.136887	6	0.0275229	1	BAC_8p12_Gain	1	BAC_8p12_Gain	1	BAC_8p12_Gain	1	BAC_8p12_Gain
Gain_8q24.21	3.63e-57	both	Gain	8	128816653	128860000	MYC	MYC		0.456549	24	0.110092	1	BAC_8q24.21_Gain	1	BAC_8q24.21_Gain	1	BAC_8q24.21_Gain	1	BAC_8q24.21_Gain
Gain_10p14	1.8e-06	broad	Gain	10	11369084	11839082	USP6NL|CUGBP2|ECHDC3	USP6NL,ECHDC3		0.120519	2	0.00917431	0	NA	1	BAC_10p13_Gain	1	BAC_10p13_Gain	0	NA
Gain_11q13.3	1.57e-15	focal	Gain	11	69184739	69610000	FGF3|FGF4|FGF19|TMEM16A|ORAOV1		TMEM16A	0.194125	13	0.059633	1	BAC_11q13.3_Gain	1	BAC_11q13.3_Gain	1	BAC_11q13.3_Gain	1	BAC_11q13.3_Gain
Gain_11q14.1	0.00043456	focal	Gain	11	77030002	77168940	RSF1	RSF1		0.143718	9	0.0412844	0	NA	1	BAC_11q13.5_Gain	1	BAC_11q13.5_Gain	1	BAC_11q13.5_Gain
Gain_17q11.2	9.92e-32	focal	Gain	17	24580002	24675153	CRYBA1|NUFIP2	NUFIP2		0.325342	25	0.114679	0	NA	1	BAC_17q11.2_Gain	1	BAC_17q11.2_Gain	1	BAC_17q11.2_Gain
Gain_17q11.2	8.46e-07	focal	Gain	17	27940002	27960000	MYO1D	MYO1D	MYO1D	0.174669	12	0.0550459	0	NA	1	BAC_17q12_Gain	0	NA	0	NA
Gain_17q12	0.029457	focal	Gain	17	33010002	33110000	DDX52|AP1GBP1	DDX52	DDX52,AP1GBP1	0.348968	28	0.12844	0	NA	1	BAC_17q12_Gain	0	NA	0	NA
Gain_17q12	0	focal	Gain	17	35104429	35127940	ERBB2	ERBB2	ERBB2	1.85984	172	0.788991	1	BAC_17q12_Gain	1	BAC_17q12_Gain	1	BAC_17q12_Gain	1	BAC_17q12_Gain
Gain_17q21.32	2.04e-44	both	Gain	17	44762481	44805055	ZNF652	ZNF652	ZNF652	0.387863	29	0.133028	0	NA	1	BAC_17q21.33_Gain	1	BAC_17q21.33_Gain	1	BAC_17q21.33_Gain
Gain_17q22	0.0053806	both	Gain	17	51030002	51229490	TMEM100|PCTP	PCTP	PCTP	0.21227	10	0.0458716	0	NA	1	BAC_17q23.2_Gain	1	BAC_17q23.2_Gain	0	NA
Gain_17q23.1	8.44e-31	both	Gain	17	55212638	55273105	TMEM49	TMEM49	TMEM49	0.373321	26	0.119266	1	BAC_17q23.2_Gain	1	BAC_17q23.2_Gain	1	BAC_17q23.2_Gain	1	BAC_17q23.2_Gain
Gain_17q25.1	1.01e-08	both	Gain	17	70785561	70910000	GRB2|SLC25A19	GRB2,SLC25A19	GRB2	0.214604	8	0.0366972	1	BAC_17q25.1_Gain	1	BAC_17q25.1_Gain	1	BAC_17q25.1_Gain	1	BAC_17q25.1_Gain
Gain_19q13.13	0.012728	both	Gain	19	43253084	43430000	DPF1|SIPA1L3	SIPA1L3	SIPA1L3	0.139039	8	0.0366972	1	BAC_19q13.2_Gain	1	BAC_19q13.2_Gain	1	BAC_19q13.2_Gain	1	BAC_19q13.2_Gain
Gain_20q11.22	0.029457	broad	Gain	20	33560002	33920000	SPAG4|CPNE1|NFS1|RBM39|RBM12|CEP250|PHF20|ERGIC3|C20orf52	SPAG4,CPNE1,NFS1,RBM39,PHF20,ERGIC3	SPAG4, CPNE1, NFS1, PHF20, C20orf52	0.151073	6	0.0275229	1	BAC_20q11.22_Gain	1	BAC_20q11.22_Gain	1	BAC_20q11.22_Gain	1	BAC_20q11.22_Gain
Gain_20q13.2	4.87e-22	both	Gain	20	51560002	52140000	ZNF217|BCAS1	ZNF217	ZNF217	0.242015	10	0.0458716	1	BAC_20q13.2_Gain	1	BAC_20q13.2_Gain	1	BAC_20q13.2_Gain	1	BAC_20q13.2_Gain
Loss_4p16.3	2.08e-12	broad	Loss	4	1430508	1640506	FAM53A			-0.090281	0	0	0	NA	1	BAC_4p16.2_Loss	0	NA	0	NA
Loss_4p14	0.0035959	broad	Loss	4	38500508	39330506	hsa-mir-574|RFC1|RPL9|UGDH|TLR6|LIAS|KLHL5|WDR19|TMEM156|FAM114A1|KLB|C4orf34	WDR19,KLB	KLHL5	-0.083843	0	0	1	BAC_4p14_Loss	1	BAC_4p14_Loss	1	BAC_4p14_Loss	1	BAC_4p14_Loss
Loss_6q14.3	0.00039809	focal	Loss	6	86190002	86770000	NT5E|SYNCRIP|SNX14	SYNCRIP,SNX14		-0.059587	1	0.00458716	0	NA	1	BAC_6q15_Loss	0	NA	0	NA
Loss_8p23.3	0.0001921	broad	Loss	8	1	611193	FBXO25|C8orf42|ERICH1|ZNF596|OR4F21	FBXO25,ERICH1	FBXO25,C8orf42	-0.237949	0	0	0	NA	1	BAC_8p23.3_Loss	1	BAC_8p23.3_Loss	1	BAC_8p23.3_Loss
Loss_8p21.3	1.48e-81	broad	Loss	8	22477485	22766666	EGR3|SORBS3|BIN3|KIAA1967|PDLIM2|PEBP4|C8orf58	BIN3	EGR3,SORBS3	-0.239658	0	0	0	NA	1	BAC_8p21.2_Loss	0	NA	0	NA
Loss_8p11.21	0.00027153	broad	Loss	8	42386273	42491193	SLC20A2	SLC20A2		-0.120099	2	0.00917431	0	NA	1	BAC_8p11.21_Loss	0	NA	0	NA
Loss_9p21.3	1.92e-24	both	Loss	9	21968376	22351230	CDKN2A|CDKN2B			-0.125761	0	0	0	NA	1	BAC_9p21.3_Loss	0	NA	0	NA
Loss_11p15.5	6.53e-21	both	Loss	11	1405536	1456791	BRSK2|HCCA2	HCCA2		-0.116044	1	0.00458716	1	BAC_11p15.5_Loss	1	BAC_11p15.5_Loss	1	BAC_11p15.5_Loss	1	BAC_11p15.5_Loss
Loss_11q25	4.57e-19	both	Loss	11	131470002	131650000	HNT			-0.111658	1	0.00458716	0	NA	1	BAC_11q25_Loss	1	BAC_11q25_Loss	1	BAC_11q25_Loss
Loss_12p13.1	0.00010848	broad	Loss	12	12538484	13255122	hsa-mir-614|hsa-mir-613|CDKN1B|CREBL2|EMP1|GPR19|GPRC5A|HEBP1|DDX47|GPRC5D|KIAA1467|DUSP16	GPR19,HEBP1,DDX47,DUSP16	CREBL2, DUSP16, HEBP1	-0.053118	0	0	1	BAC_12p13.2_Loss	1	BAC_12p13.2_Loss	1	BAC_12p13.2_Loss	1	BAC_12p13.2_Loss
Loss_12q24.33	4.42e-05	focal	Loss	12	131203863	131569188	GALNT9			-0.055198	0	0	1	BAC_12q24.33_Loss	1	BAC_12q24.33_Loss	1	BAC_12q24.33_Loss	1	BAC_12q24.33_Loss
Loss_13q12.11	5.52e-05	broad	Loss	13	20120002	20524872	IFT88|LATS2|IL17D|XPO4|N6AMT2	IFT88,LATS2,XPO4		-0.098443	0	0	0	NA	1	BAC_13q12.11_Loss	1	BAC_13q12.11_Loss	0	NA
Loss_13q34	1.16e-17	broad	Loss	13	113230002	113710000	ATP4B|GAS6|GRK1|TFDP1|TMCO3|FAM70B	TFDP1	TMCO3	-0.107566	0	0	0	NA	1	BAC_13q34_Loss	1	BAC_13q34_Loss	1	BAC_13q34_Loss
Loss_17p12	4.36e-60	broad	Loss	17	11616889	12106887	hsa-mir-744|DNAH9|MAP2K4|ZNF18			-0.199017	1	0.00458716	0	NA	1	BAC_17p12_Loss	1	BAC_17p12_Loss	0	NA
Loss_17q12	1.2e-16	both	Loss	17	31285945	32109777	CCL3|CCL3L1|CCL4|CCL14|CCL15|CCL16|CCL18|CCL23|ZNHIT3|CCL4L1|LYZL6|MGC4172|PIGW|CCL4L2|TBC1D3B|TBC1D3C|CCL3L3|TBC1D3G	CCL3,CCL15,ZNHIT3,PIGW	ZNHIT3,MGC4172	-0.120147	2	0.00917431	0	NA	1	BAC_17q12_Loss	1	BAC_17q12_Loss	0	NA
Loss_17q21.31	5.8e-46	focal	Loss	17	38570002	38660000	NBR1	NBR1	NBR1	-0.172872	1	0.00458716	0	NA	1	BAC_17q21.2_Loss	1	BAC_17q21.2_Loss	1	BAC_17q21.2_Loss
Loss_17q22	0.00014178	focal	Loss	17	48693033	48870000	[KIF2B]			-0.188981	10	0.0458716	1	BAC_17q22_Loss	1	BAC_17q22_Loss	1	BAC_17q22_Loss	1	BAC_17q22_Loss
Loss_18q23	3.68e-20	broad	Loss	18	75556859	75800000	CTDP1|KCNG2|PQLC1	CTDP1,PQLC1	CTDP1, PQLC1	-0.114956	1	0.00458716	1	BAC_18q23_Loss	1	BAC_18q23_Loss	1	BAC_18q23_Loss	1	BAC_18q23_Loss
Loss_22q13.33	9.92e-10	broad	Loss	22	48798385	49064716	MAPK11|MAPK12|MLC1|PLXNB2|MOV10L1|PANX2|TRABD|SELO|HDAC10|TUBGCP6|TTLL8	MLC1,PANX2		-0.080766	0	0	1	BAC_22q13.33_Loss	1	BAC_22q13.33_Loss	1	BAC_22q13.33_Loss	1	BAC_22q13.33_Loss
A: Genes correlated between mRNA and CN in HER2-amplified cases from current study. P-value threshold 0.05 derived from 10000 permutations. Exclusion of a gene do not necessarily imply that it is not correlated as it might not be included in the gene expression platforms, or be present in sufficiently many cases (n=10) with concommitant gene expression.
B: Genes reported to be correlated between mRNA and CN from [5]. Exclusion of a gene do not necessarily imply that it is not correlated, as it might not be included in the gene expression array designs used in [5].
*: High-level amplification defined as partitioned CN log2ratio >1
**: Refers to [5]. BAC GISTIC regions remapped from hg17 to hg18 for the comparison using liftOver tool in UCSC Genome Browser, and filtered for q-value < 0.05 prior to comparison. 1 = overlap
***: Near overlap defined as BAC peak within the window size either upstream or downstream from the actual GISTIC peak identified from the 218 samples.
