# Supplementary material for: Landscape of somatic allelic imbalances and copy number alterations in HER2-amplified breast cancer
Source: Breast Cancer Res. 2011 Dec 14;13(6):R129. doi: 10.1186/bcr3075 (PMC3326571; doi:10.1186/bcr3075)
Supplement: Additional file 6 — Recurrent amplifications in HER2-amplified breast cancer. An Excel table describing recurrent amplifications in the 218 HER2-amplified cases, and the integration with concomitant gene expression data for genes in amplified regions. Additionally, the overlap between recurrent amplifications with a previous study of 200 HER2-amplified cases analyzed by BAC aCGH is presented. [file bcr3075-S6.XLSX]

## Sheet: Sheet1
Additional file 6. Recurrent high-level amplifications in 218 HER2-amplified cases.
Recurrent amplifications excluding 17q
Cytoband	Region*	Frequency (%)	Overlapping Staaf et al. [5]	Frequency (%) Staaf et al. [5]	Genes	Genes differentially expressed between amplified and non-amplified casesA	Genes with correlated mRNA and CN in HER2-amplified casesB	Genes correlated mRNA and CN from [5]C
1q23.3	chr1:159060001-159750360	3.2	No		LY9|CD244|ITLN1|ITLN2|F11R|KAT|USF1|ARHGAP30|PVRL4|KLHDC9|PFDN2|NIT1|DEDD|UFC1|USP21|PPOX|ADAMTS4|NDUFS2|NR1I3|B4GALT3|FCER1G|APOA2|TOMM40L|PCP4L1|MPZ|SDHC|C1orf192|FCGR2A		F11R,PFDN2,NIT1,DEDD,UFC1,PPOX,NDUFS2,B4GALT3	F11R,USF1,PFDN2,UFC1,TOMM40L
4q13.3	chr4:71418894-71760587	3.2	No		AMTN|AMBN|ENAM|IGJ			IGJ
6q21	chr6:107180001-107951332	5.5	Yes	4.5	RTN4IP1|QRSL1|C6orf203|BEND3|PDSS2|SOBP		QRSL1,PDSS2
8p12	chr8:37311194-37411194	3.2	Nearly with 8p12 region	3 (8p12 region)
8q23.3	chr8:116660001-117270001	12.8	Nearly with q23.3-q24.11 region	8.5 (8q23.3-q24.11 region)	TRPS1	TRPS1	TRPS1
8q24.12	chr8:120168252-120930001	10.5	No		COLEC10|MAL2|NOV|ENPP2|TAF2|DSCC1	COLEC10, NOV, ENPP2,TAF2,DSCC1	TAF2,DSCC1	MAL2,TAF2
8q24.13	chr8:125381841-125870001	10	No		TMEM65|TRMT12|TATDN1|RNF139|NDUFB9|MTSS1	TRMT12,RNF139, MTSS1	TRMT12,RNF139,MTSS1	TMEM65,TRMT12,TATDN1,RNF139
8q24.21	chr8:128400001-128945673	11	Yes	11.5	MYC|PVT1|POU5F1	MYC, PVT1	MYC,PVT1
11q13.2-q13.3	chr11:68890001-69613114	6	Yes	4.5	CCND1|FGF4|FGF3|ORAOV1|FGF19	CCND1, FGF4, FGF3	CCND1	CCND1
11q14.1	chr11:76713387-77720928	3.7	Yes	4	PAK1|AQP11|CLNS1A|RFS1|C11orf67|INTS4|KCTD14|THRSP|NDUFC2|ALG8|KCTD21|GAB2|USP35	PAK1,CLNS1A,C11orf67,NDUFC2,ALG8,GAB2, KCTD14	CLNS1A,C11orf67,NDUFC2,ALG8,GAB2	PAK1,CLNS1A,ALG8,GAB2
19q12	chr19:34820001-35210001	4.6	No		PLEKHF1|CCNE1|C19orf12|C19orf2	PLEKHF1,CCNE1,C19orf2	PLEKHF1,CCNE1,C19orf2	CCNE1,C19orf2
19q13.13-q13.2	chr19:43260001-43552177	3.7	No		SIPA1L3|DPF1|PPP1R14A|SPINT2|C19orf33|KCNK6|C19orf15|YIF1B	SPINT2, SIPA1L3, DPF1,YIF1B	SIPA1L3,SPINT2	SIPA1L3,SPINT2,KCNK6
20q13.2	chr20:51046024-52073140	4.6	Yes	5	TSHZ2|ZNF217|BCAS1		ZNF217	ZNF217
20q13.31-q13.32	chr20:55257169-56710001	4.1	Yes	5	BMP7|RAE1|RBM38|SPO11|HMGB1L1|ZBP1|PMEPA1|C20orf85|PPP4R1L|RAB22A|VAPB|APCDD1L|STX16		RAE1,RBM38,PMEPA1,RAB22A,VAPB,STX16	RAE1,VAPB
* Regions defined by log2ratio threshold >1 at specified frequency
A: Differential mRNA expression between cases harboring CN amplification (Segmented log2ratio >1) and not. P<0.05, Wilcoxon's test amplified vs non-amplified cases on a data set basis. At least 4 amplified cases present. Tested genes are listed, with genes significantly expressed highlighted as bold and italics. Exclusion of a gene do not necessarily mean that it is not differentially expressed a…
B: Genes correlated between mRNA and CN in HER2-amplified cases from current study. P-value threshold 0.05 derived from 10000 permutations. Exclusion of a gene do not necessarily imply that it is not correlated as it might not be included in the gene expression platforms, or be present in sufficiently many amplified cases with concommitant gene expression.
C: Genes reported to be correlated between mRNA and CN from [5]. Exclusion of a gene do not necessarily imply that it is not correlated, as it might not be included in the gene expression array designs used in [5].
GISTIC regions on 17q with recurrent amplifications on 17q detected by GISTIC
GISTIC region name	Region**	Frequency (%)	Overlapping Staaf et al. [5]	Frequency (%) Staaf et al. [5]	Genes***	Genes differentially expressed between amplified and non-amplified casesA	Genes with correlated mRNA and CN in HER2-amplified casesB	Genes correlated mRNA and CN from [5]C
Gain_17q11.2	chr17:24580002-24675153	11.5	Nearly with 17q11.2 (<500kbp)	14 (17q11.2 region)	CRYBA1|NUFIP2	CRYBA1
Gain_17q11.2	chr17:27940002-27960000	5.5	No (>1Mb from a BAC region)		MYO1D		MYO1D	MYO1D
Gain_17q12	chr17:33010002-33110000	13	No (>1Mb from a BAC region)		DDX52|AP1GBP1	DDX52	DDX52	DDX52,AP1GBP1
Gain_17q12 (HER2)	chr17:35104429-35127940	79	Yes	83	ERBB2	ERBB2	ERBB2	ERBB2
Gain_17q21.32	chr17:44762481-44805055	13	Nearly with 17q21.33 (<500kbp)	20 (17q21.33 region)	ZNF652	ZNF652	ZNF652	ZNF652
Gain_17q22	chr17:51030002-51229490	4.6	No (>1Mb from a BAC region)		TMEM100|PCTP		PCTP	PCTP
Gain_17q23.1	chr17:55212638-55273105	12	Yes (17q23.2)	6	TMEM49		TMEM49	TMEM49
Gain_17q24.1	chr17:59880002-59948018	4.6	No (>1Mb from a BAC region)		C17orf60|POLG2|DDX5|CCDC45		C17orf60,POLG2,DDX5	POLG2,DDX5
Gain_17q25.1	chr17:70785561-70910000	3.7	Yes (17q25.1)	4	GRB2|SLC25A19		GRB2	GRB2
** Region defined by GISTIC.
*** As called by GISTIC
A: Differential mRNA expression between cases harboring CN amplification (Segmented log2ratio >1) and not. P<0.05, Wilcoxon's test amplified vs non-amplified cases on a data set basis. At least 4 amplified cases present. Tested genes are listed, with genes significantly expressed highlighted as bold and italics. Exclusion of a gene do not necessarily mean that it is not differentially expressed a…
B: Genes correlated between mRNA and CN in HER2-amplified cases from current study. P-value threshold 0.05 derived from 10000 permutations. Exclusion of a gene do not necessarily imply that it is not correlated as it might not be included in the gene expression platforms, or be present in sufficiently many amplified cases with concommitant gene expression.
C: Genes reported to be correlated between mRNA and CN from [5]. Exclusion of a gene do not necessarily imply that it is not correlated, as it might not be included in the gene expression array designs used in [5].
